# Supplementary material for: Protective Effects of Nanoceria against Mitochondrial Dysfunction and Angiotensin II-Induced Hypertrophy in H9c2 Cardiomyoblasts
Source: Antioxidants (Basel). 2023 Apr 4;12(4):877. doi: 10.3390/antiox12040877 (PMC10135342; doi:10.3390/antiox12040877)
Supplement: Supplementary file 1 [file antioxidants-12-00877-s001.zip]

Archive with 1 entries (1 files):
- antioxidants-2232590-supplementary.pdf
